# Supplementary material for: An in vitro intestinal model captures immunomodulatory properties of the microbiota in inflammation
Source: Gut Microbes. 2022 Mar 22;14(1):2039002. doi: 10.1080/19490976.2022.2039002 (PMC8942420; doi:10.1080/19490976.2022.2039002)
Supplement: Supplemental Material [file KGMI_A_2039002_SM4653.zip]

Archive with 12 entries (11 files):
- supplementary/
- supplementary/downloadFromZipFile 3.pdf
- supplementary/downloadFromZipFile 4.pdf
- supplementary/downloadFromZipFile.pdf
- supplementary/downloadFromZipFile2.pdf
- supplementary/Fig 2.pptx
- supplementary/Fig 4.pptx
- supplementary/Suppl Fig 1.pptx
- supplementary/Suppl Fig 2.pptx
- supplementary/Supplement A_updated 01Sept20_updated 24May2021.xlsx
- supplementary/Supplement B.xlsx
- supplementary/Supplemental Fig 3.pptx
