# Supplementary material for: An in vitro intestinal model captures immunomodulatory properties of the microbiota in inflammation
Source: Gut Microbes. 2022 Mar 22;14(1):2039002. doi: 10.1080/19490976.2022.2039002 (PMC8942420; doi:10.1080/19490976.2022.2039002)
Supplement: Supplemental Material [file KGMI_A_2039002_SM4653.zip › supplementary/Supplement A_updated 01Sept20_updated 24May2021.xlsx]

## Sheet: Family_relative_abundance
	Relative Abundance [%]
Family	GIFU	pGIFU
k__Archaea;p__Euryarchaeota;c__Methanobacteria;o__Methanobacteriales;f__Methanobacteriaceae	1.32171	0.475489
k__Bacteria;__;__;__;__	0.0924564	0.0917188
k__Bacteria;p__;c__;o__;f__	0.0168103	0.0120683
k__Bacteria;p__Actinobacteria;c__Actinobacteria;o__Bifidobacteriales;f__Bifidobacteriaceae	0.0210128	0.0193092
k__Bacteria;p__Actinobacteria;c__Coriobacteriia;o__Coriobacteriales;f__Coriobacteriaceae	0.00840513	0.0048273
k__Bacteria;p__Bacteroidetes;c__Bacteroidia;o__Bacteroidales;__	0.014709	0.0410321
k__Bacteria;p__Bacteroidetes;c__Bacteroidia;o__Bacteroidales;f__	0.00420256	0.00724095
k__Bacteria;p__Bacteroidetes;c__Bacteroidia;o__Bacteroidales;f__Bacteroidaceae	50.6661	34.73
k__Bacteria;p__Bacteroidetes;c__Bacteroidia;o__Bacteroidales;f__Marinilabiaceae	0	0.00241365
k__Bacteria;p__Bacteroidetes;c__Bacteroidia;o__Bacteroidales;f__Porphyromonadaceae	0.764867	2.65502
k__Bacteria;p__Firmicutes;__;__;__	0.00210128	0
k__Bacteria;p__Firmicutes;c__Bacilli;o__Lactobacillales;f__Enterococcaceae	0.00840513	0
k__Bacteria;p__Firmicutes;c__Bacilli;o__Lactobacillales;f__Streptococcaceae	0.00210128	0.0579276
k__Bacteria;p__Firmicutes;c__Clostridia;o__Clostridiales;__	0.153394	0.171369
k__Bacteria;p__Firmicutes;c__Clostridia;o__Clostridiales;f__	0.0903551	0.0506867
k__Bacteria;p__Firmicutes;c__Clostridia;o__Clostridiales;f__Christensenellaceae	0.0945577	0.0458594
k__Bacteria;p__Firmicutes;c__Clostridia;o__Clostridiales;f__Clostridiaceae	0	1.25269
k__Bacteria;p__Firmicutes;c__Clostridia;o__Clostridiales;f__EtOH8	0.00840513	0.0313775
k__Bacteria;p__Firmicutes;c__Clostridia;o__Clostridiales;f__Eubacteriaceae	0.138685	0.270329
k__Bacteria;p__Firmicutes;c__Clostridia;o__Clostridiales;f__Lachnospiraceae	9.16369	3.49014
k__Bacteria;p__Firmicutes;c__Clostridia;o__Clostridiales;f__Peptostreptococcaceae	0.00210128	0
k__Bacteria;p__Firmicutes;c__Clostridia;o__Clostridiales;f__Ruminococcaceae	3.56588	1.64128
k__Bacteria;p__Firmicutes;c__Clostridia;o__Clostridiales;f__Veillonellaceae	7.0561	1.41199
k__Bacteria;p__Firmicutes;c__Clostridia;o__Clostridiales;f__[Mogibacteriaceae]	0.184913	0.485144
k__Bacteria;p__Firmicutes;c__Erysipelotrichi;o__Erysipelotrichales;f__Erysipelotrichaceae	0.0210128	0.0289638
k__Bacteria;p__Proteobacteria;__;__;__	0.00210128	0.0265502
k__Bacteria;p__Proteobacteria;c__Betaproteobacteria;o__Burkholderiales;__	0.00420256	0
k__Bacteria;p__Proteobacteria;c__Betaproteobacteria;o__Burkholderiales;f__Alcaligenaceae	0.636688	0.0868915
k__Bacteria;p__Proteobacteria;c__Betaproteobacteria;o__Burkholderiales;f__Oxalobacteraceae	0.0126077	0
k__Bacteria;p__Proteobacteria;c__Deltaproteobacteria;o__Desulfovibrionales;f__Desulfovibrionaceae	0.851019	2.99051
k__Bacteria;p__Proteobacteria;c__Gammaproteobacteria;__;__	0.00420256	0
k__Bacteria;p__Proteobacteria;c__Gammaproteobacteria;o__Enterobacteriales;f__Enterobacteriaceae	20.8867	44.9446
k__Bacteria;p__Synergistetes;c__Synergistia;o__Synergistales;f__Synergistaceae	4.20046	4.97454

## Sheet: Genus_relative_abundance
	Relative Abundance [%]
Genus	GIFU	pGIFU
k__Archaea;p__Euryarchaeota;c__Methanobacteria;o__Methanobacteriales;f__Methanobacteriaceae;g__Methanobrevibacter	1.32171	0.475489
k__Bacteria;__;__;__;__;__	0.0924564	0.0917188
k__Bacteria;p__;c__;o__;f__;g__	0.0168103	0.0120683
k__Bacteria;p__Actinobacteria;c__Actinobacteria;o__Bifidobacteriales;f__Bifidobacteriaceae;g__Bifidobacterium	0.0210128	0.0193092
k__Bacteria;p__Actinobacteria;c__Coriobacteriia;o__Coriobacteriales;f__Coriobacteriaceae;g__Eggerthella	0.00840513	0.00241365
k__Bacteria;p__Actinobacteria;c__Coriobacteriia;o__Coriobacteriales;f__Coriobacteriaceae;g__Slackia	0	0.00241365
k__Bacteria;p__Bacteroidetes;c__Bacteroidia;o__Bacteroidales;__;__	0.014709	0.0410321
k__Bacteria;p__Bacteroidetes;c__Bacteroidia;o__Bacteroidales;f__;g__	0.00420256	0.00724095
k__Bacteria;p__Bacteroidetes;c__Bacteroidia;o__Bacteroidales;f__Bacteroidaceae;g__Bacteroides	50.6661	34.73
k__Bacteria;p__Bacteroidetes;c__Bacteroidia;o__Bacteroidales;f__Marinilabiaceae;g__Cytophaga	0	0.00241365
k__Bacteria;p__Bacteroidetes;c__Bacteroidia;o__Bacteroidales;f__Porphyromonadaceae;g__Parabacteroides	0.764867	2.65502
k__Bacteria;p__Firmicutes;__;__;__;__	0.00210128	0
k__Bacteria;p__Firmicutes;c__Bacilli;o__Lactobacillales;f__Enterococcaceae;__	0.00210128	0
k__Bacteria;p__Firmicutes;c__Bacilli;o__Lactobacillales;f__Enterococcaceae;g__Enterococcus	0.00630385	0
k__Bacteria;p__Firmicutes;c__Bacilli;o__Lactobacillales;f__Streptococcaceae;g__Streptococcus	0.00210128	0.0579276
k__Bacteria;p__Firmicutes;c__Clostridia;o__Clostridiales;__;__	0.153394	0.171369
k__Bacteria;p__Firmicutes;c__Clostridia;o__Clostridiales;f__;g__	0.0903551	0.0506867
k__Bacteria;p__Firmicutes;c__Clostridia;o__Clostridiales;f__Christensenellaceae;g__	0.0105064	0.0168956
k__Bacteria;p__Firmicutes;c__Clostridia;o__Clostridiales;f__Christensenellaceae;g__Christensenella	0.0840513	0.0289638
k__Bacteria;p__Firmicutes;c__Clostridia;o__Clostridiales;f__Clostridiaceae;__	0	0.0313775
k__Bacteria;p__Firmicutes;c__Clostridia;o__Clostridiales;f__Clostridiaceae;g__	0	0.0410321
k__Bacteria;p__Firmicutes;c__Clostridia;o__Clostridiales;f__Clostridiaceae;g__Clostridium	0	1.18028
k__Bacteria;p__Firmicutes;c__Clostridia;o__Clostridiales;f__EtOH8;g__	0.00840513	0.0313775
k__Bacteria;p__Firmicutes;c__Clostridia;o__Clostridiales;f__Eubacteriaceae;g__	0.00210128	0
k__Bacteria;p__Firmicutes;c__Clostridia;o__Clostridiales;f__Eubacteriaceae;g__Anaerofustis	0	0.00724095
k__Bacteria;p__Firmicutes;c__Clostridia;o__Clostridiales;f__Eubacteriaceae;g__Pseudoramibacter_Eubacterium	0.136583	0.263088
k__Bacteria;p__Firmicutes;c__Clostridia;o__Clostridiales;f__Lachnospiraceae;__	0.268964	0.147233
k__Bacteria;p__Firmicutes;c__Clostridia;o__Clostridiales;f__Lachnospiraceae;g__	0.136583	0.0748232
k__Bacteria;p__Firmicutes;c__Clostridia;o__Clostridiales;f__Lachnospiraceae;g__Blautia	0.0399244	0.0217229
k__Bacteria;p__Firmicutes;c__Clostridia;o__Clostridiales;f__Lachnospiraceae;g__Clostridium	7.71591	2.63088
k__Bacteria;p__Firmicutes;c__Clostridia;o__Clostridiales;f__Lachnospiraceae;g__Coprococcus	0.00420256	0.0217229
k__Bacteria;p__Firmicutes;c__Clostridia;o__Clostridiales;f__Lachnospiraceae;g__Dorea	0.485396	0.487558
k__Bacteria;p__Firmicutes;c__Clostridia;o__Clostridiales;f__Lachnospiraceae;g__Lactonifactor	0.00420256	0.00965461
k__Bacteria;p__Firmicutes;c__Clostridia;o__Clostridiales;f__Lachnospiraceae;g__Roseburia	0.470687	0
k__Bacteria;p__Firmicutes;c__Clostridia;o__Clostridiales;f__Lachnospiraceae;g__Ruminococcus	0.00210128	0.00241365
k__Bacteria;p__Firmicutes;c__Clostridia;o__Clostridiales;f__Lachnospiraceae;g__[Ruminococcus]	0.0357218	0.0941324
k__Bacteria;p__Firmicutes;c__Clostridia;o__Clostridiales;f__Peptostreptococcaceae;g__[Clostridium]	0.00210128	0
k__Bacteria;p__Firmicutes;c__Clostridia;o__Clostridiales;f__Ruminococcaceae;__	0.323597	0.214815
k__Bacteria;p__Firmicutes;c__Clostridia;o__Clostridiales;f__Ruminococcaceae;g__	0.458079	0.222056
k__Bacteria;p__Firmicutes;c__Clostridia;o__Clostridiales;f__Ruminococcaceae;g__Anaerotruncus	0	0.00724095
k__Bacteria;p__Firmicutes;c__Clostridia;o__Clostridiales;f__Ruminococcaceae;g__Clostridium	0.00840513	0.0434457
k__Bacteria;p__Firmicutes;c__Clostridia;o__Clostridiales;f__Ruminococcaceae;g__Faecalibacterium	0.176508	0.0699959
k__Bacteria;p__Firmicutes;c__Clostridia;o__Clostridiales;f__Ruminococcaceae;g__Oscillospira	2.49842	0.876156
k__Bacteria;p__Firmicutes;c__Clostridia;o__Clostridiales;f__Ruminococcaceae;g__Ruminococcus	0.0798487	0.195506
k__Bacteria;p__Firmicutes;c__Clostridia;o__Clostridiales;f__Ruminococcaceae;g__Subdoligranulum	0.0210128	0.0120683
k__Bacteria;p__Firmicutes;c__Clostridia;o__Clostridiales;f__Veillonellaceae;__	0.0630385	0.00724095
k__Bacteria;p__Firmicutes;c__Clostridia;o__Clostridiales;f__Veillonellaceae;g__	0.00210128	0.00241365
k__Bacteria;p__Firmicutes;c__Clostridia;o__Clostridiales;f__Veillonellaceae;g__Acidaminococcus	5.22589	0.366875
k__Bacteria;p__Firmicutes;c__Clostridia;o__Clostridiales;f__Veillonellaceae;g__Dialister	0	0.0168956
k__Bacteria;p__Firmicutes;c__Clostridia;o__Clostridiales;f__Veillonellaceae;g__Megasphaera	0.119773	0.35722
k__Bacteria;p__Firmicutes;c__Clostridia;o__Clostridiales;f__Veillonellaceae;g__Phascolarctobacterium	1.62849	0.656513
k__Bacteria;p__Firmicutes;c__Clostridia;o__Clostridiales;f__Veillonellaceae;g__Succinispira	0.0168103	0.0048273
k__Bacteria;p__Firmicutes;c__Clostridia;o__Clostridiales;f__[Mogibacteriaceae];g__	0.184913	0.485144
k__Bacteria;p__Firmicutes;c__Erysipelotrichi;o__Erysipelotrichales;f__Erysipelotrichaceae;g__	0.0105064	0.0168956
k__Bacteria;p__Firmicutes;c__Erysipelotrichi;o__Erysipelotrichales;f__Erysipelotrichaceae;g__[Eubacterium]	0.0105064	0.0120683
k__Bacteria;p__Proteobacteria;__;__;__;__	0.00210128	0.0265502
k__Bacteria;p__Proteobacteria;c__Betaproteobacteria;o__Burkholderiales;__;__	0.00420256	0
k__Bacteria;p__Proteobacteria;c__Betaproteobacteria;o__Burkholderiales;f__Alcaligenaceae;g__Sutterella	0.636688	0.0868915
k__Bacteria;p__Proteobacteria;c__Betaproteobacteria;o__Burkholderiales;f__Oxalobacteraceae;__	0.00420256	0
k__Bacteria;p__Proteobacteria;c__Betaproteobacteria;o__Burkholderiales;f__Oxalobacteraceae;g__Oxalobacter	0.00840513	0
k__Bacteria;p__Proteobacteria;c__Deltaproteobacteria;o__Desulfovibrionales;f__Desulfovibrionaceae;__	0.00210128	0.00241365
k__Bacteria;p__Proteobacteria;c__Deltaproteobacteria;o__Desulfovibrionales;f__Desulfovibrionaceae;g__Bilophila	0.523219	2.42572
k__Bacteria;p__Proteobacteria;c__Deltaproteobacteria;o__Desulfovibrionales;f__Desulfovibrionaceae;g__Desulfovibrio	0.325699	0.562381
k__Bacteria;p__Proteobacteria;c__Gammaproteobacteria;__;__;__	0.00420256	0
k__Bacteria;p__Proteobacteria;c__Gammaproteobacteria;o__Enterobacteriales;f__Enterobacteriaceae;__	14.108	30.6461
k__Bacteria;p__Proteobacteria;c__Gammaproteobacteria;o__Enterobacteriales;f__Enterobacteriaceae;g__Escherichia	5.25531	11.7762
k__Bacteria;p__Proteobacteria;c__Gammaproteobacteria;o__Enterobacteriales;f__Enterobacteriaceae;g__Shigella	1.52343	2.52227
k__Bacteria;p__Synergistetes;c__Synergistia;o__Synergistales;f__Synergistaceae;__	0.0105064	0.0048273
k__Bacteria;p__Synergistetes;c__Synergistia;o__Synergistales;f__Synergistaceae;g__Cloacibacillus	3.9273	4.64387
k__Bacteria;p__Synergistetes;c__Synergistia;o__Synergistales;f__Synergistaceae;g__Synergistes	0.26266	0.325843

## Sheet: KEGG_path_abundance
	KEGG BRITE classification			Level 3 KEGG pathway abundance contributed by each OTU multiplied by the abundance of each OTU
KEGG Pathway	Level 1	Level 2	Level 3	GIFU	pGIFU	GIFU (Log2)	pGIFU (Log2)
ko00290	Metabolism	Amino acid metabolism	Valine, leucine and isoleucine biosynthesis	36484.8	20865.2	15.155	14.3488
ko00250			Alanine, aspartate and glutamate metabolism	34455.3	20019.4	15.0724	14.2891
ko00340			Histidine metabolism	27516	14658.4	14.748	13.8394
ko00300			Lysine biosynthesis	26154.5	14714.8	14.6748	13.845
ko00270			Cysteine and methionine metabolism	22656.9	13220.2	14.4677	13.6905
ko00400			Phenylalanine, tyrosine and tryptophan biosynthesis	22617.6	12661.4	14.4652	13.6281
ko00260			Glycine, serine and threonine metabolism	20462.7	12601.4	14.3207	13.6213
ko00330			Arginine and proline metabolism	15408.4	9274.84	13.9114	13.1791
ko00280			Valine, leucine and isoleucine degradation	10470.4	6088.58	13.354	12.5719
ko00360			Phenylalanine metabolism	7172.09	5284.28	12.8082	12.3675
ko00350			Tyrosine metabolism	6232.59	4484.16	12.6056	12.1306
ko00310			Lysine degradation	4154.19	2956.67	12.0204	11.5298
ko00380			Tryptophan metabolism	3074.4	2175.28	11.5861	11.087
ko00521		Biosynthesis of other secondary metabolites	Streptomycin biosynthesis	55632.1	28949.3	15.7636	14.8212
ko00960			Tropane, piperidine and pyridine alkaloid biosynthesis	9416.75	6072.07	13.201	12.568
ko00311			Penicillin and cephalosporin biosynthesis	245.511	461.917	7.93965	8.85149
ko00941			Flavonoid biosynthesis	0.4	0.6	-1.32193	-0.736966
ko00660		Carbohydrate metabolism	C5-Branched dibasic acid metabolism	35147.3	21625.2	15.1011	14.4004
ko00052			Galactose metabolism	30041.5	17420.6	14.8747	14.0885
ko00520			Amino sugar and nucleotide sugar metabolism	29738.8	16546.2	14.8601	14.0142
ko00030			Pentose phosphate pathway	28559.1	16403.8	14.8017	14.0017
ko00020			Citrate cycle (TCA cycle)	25533.6	14997.5	14.6401	13.8724
ko00620			Pyruvate metabolism	23511.2	13891.8	14.5211	13.762
ko00500			Starch and sucrose metabolism	22691.7	13421	14.4699	13.7122
ko00051			Fructose and mannose metabolism	20533.2	12374.3	14.3257	13.5951
ko00010			Glycolysis / Gluconeogenesis	18531.2	11703.7	14.1777	13.5147
ko00630			Glyoxylate and dicarboxylate metabolism	16565.1	11034.3	14.0159	13.4297
ko00040			Pentose and glucuronate interconversions	15901.2	10067.5	13.9568	13.2974
ko00640			Propanoate metabolism	14658.2	9244.14	13.8394	13.1743
ko00650			Butanoate metabolism	13415.4	8562.8	13.7116	13.0639
ko00053			Ascorbate and aldarate metabolism	5101.56	4140.3	12.3167	12.0155
ko00562			Inositol phosphate metabolism	3981.48	2500.18	11.9591	11.2878
ko00710		Energy metabolism	Carbon fixation in photosynthetic organisms	28431	16683.1	14.7952	14.0261
ko00720			Carbon fixation pathways in prokaryotes	26217.1	15103.8	14.6782	13.8826
ko00920			Sulfur metabolism	20018.6	12377.4	14.2891	13.5954
ko00910			Nitrogen metabolism	13381.6	9043.75	13.708	13.1427
ko00680			Methane metabolism	9746.82	6159.19	13.2507	12.5885
ko00190			Oxidative phosphorylation	9309.21	5591.74	13.1844	12.4491
ko00195			Photosynthesis	8062.7	4494.63	12.977	12.134
ko00511		Glycan biosynthesis and metabolism	Other glycan degradation	91747	47692.3	16.4854	15.5415
ko00531			Glycosaminoglycan degradation	39318.8	21081.3	15.2629	14.3637
ko00550			Peptidoglycan biosynthesis	28062.1	16800.9	14.7763	14.0363
ko00540			Lipopolysaccharide biosynthesis	23378.6	14136.2	14.5129	13.7871
ko00510			N-Glycan biosynthesis	1329.25	626.478	10.3764	9.29112
ko00514			Other types of O-glycan biosynthesis	2.9286	5.9286	1.55021	2.56769
ko00601			Glycosphingolipid biosynthesis - lacto and neolacto series	0.0308	0	-5.02093	Not detected
ko00121		Lipid metabolism	Secondary bile acid biosynthesis	46261.9	23913	15.4975	14.5455
ko00061			Fatty acid biosynthesis	28971.8	17148	14.8224	14.0658
ko00600			Sphingolipid metabolism	21742.6	11492.3	14.4082	13.4884
ko00564			Glycerophospholipid metabolism	9778.62	6749.85	13.2554	12.7206
ko00071			Fatty acid degradation	7473.67	5140.23	12.8676	12.3276
ko00561			Glycerolipid metabolism	7449.35	4645.3	12.8629	12.1816
ko00591			Linoleic acid metabolism	6614.05	3116.05	12.6913	11.6055
ko00072			Synthesis and degradation of ketone bodies	5394.63	2686.9	12.3973	11.3917
ko00120			Primary bile acid biosynthesis	5140.21	2657	12.3276	11.3756
ko01040			Biosynthesis of unsaturated fatty acids	4086.64	3101.14	11.9967	11.5986
ko00140			Steroid hormone biosynthesis	3606.45	1960.06	11.8164	10.9367
ko00780		Metabolism of cofactors and vitamins	Biotin metabolism	36224.7	21762.8	15.1447	14.4096
ko00670			One carbon pool by folate	32093.6	18458.3	14.97	14.172
ko00770			Pantothenate and CoA biosynthesis	30309.4	17616.6	14.8875	14.1046
ko00730			Thiamine metabolism	29160	16719.2	14.8317	14.0292
ko00790			Folate biosynthesis	26558.5	15799.8	14.6969	13.9476
ko00785			Lipoic acid metabolism	25901.2	16658.3	14.6607	14.024
ko00750			Vitamin B6 metabolism	25779.8	15399.3	14.654	13.9106
ko00760			Nicotinate and nicotinamide metabolism	18611.3	11387.5	14.1839	13.4752
ko00740			Riboflavin metabolism	15769.3	9871.71	13.9448	13.2691
ko00860			Porphyrin and chlorophyll metabolism	13073.2	7732.65	13.6743	12.9167
ko00130			Ubiquinone and other terpenoid-quinone biosynthesis	8578.38	6590.25	13.0665	12.6861
ko00830			Retinol metabolism	1505	1204.2	10.5555	10.2339
ko00471		Metabolism of other amino acids	D-Glutamine and D-glutamate metabolism	33420	19068.5	15.0284	14.2189
ko00473			D-Alanine metabolism	24668.4	15132.3	14.5904	13.8853
ko00450			Selenocompound metabolism	23509.9	13752.6	14.521	13.7474
ko00430			Taurine and hypotaurine metabolism	19485.4	11321.6	14.2501	13.4668
ko00480			Glutathione metabolism	12229.3	8035.85	13.5781	12.9722
ko00410			beta-Alanine metabolism	10490.6	7128.09	13.3568	12.7993
ko00440			Phosphonate and phosphinate metabolism	7785.85	4058.61	12.9266	11.9868
ko00472			D-Arginine and D-ornithine metabolism	2532.39	1097.5	11.3063	10.1
ko01051		Metabolism of terpenoids and polyketides	Biosynthesis of ansamycins	56985.2	33599.2	15.7983	15.0361
ko01055			Biosynthesis of vancomycin group antibiotics	53983.4	27587.5	15.7202	14.7517
ko00523			Polyketide sugar unit biosynthesis	22639	11262.6	14.4665	13.4592
ko00900			Terpenoid backbone biosynthesis	20552.2	11663.4	14.327	13.5097
ko00908			Zeatin biosynthesis	13635.5	7555.72	13.7351	12.8834
ko01053			Biosynthesis of siderophore group nonribosomal peptides	2301.96	2447.9	11.1686	11.2573
ko00906			Carotenoid biosynthesis	5.0259	11.7418	2.32938	3.55358
ko00240		Nucleotide metabolism	Pyrimidine metabolism	19350.7	11308.2	14.2401	13.4651
ko00230			Purine metabolism	15337.1	9344.08	13.9047	13.1898
ko00983		Xenobiotics biodegradation and metabolism	Drug metabolism - other enzymes	22289.6	13342.6	14.4441	13.7037
ko00626			Naphthalene degradation	7183.69	4617.06	12.8105	12.1728
ko00627			Aminobenzoate degradation	3858.49	2431.67	11.9138	11.2477
ko00362			Benzoate degradation	3829.35	2422.95	11.9029	11.2425
ko00633			Nitrotoluene degradation	3327.53	3741.32	11.7002	11.8693
ko00621			Dioxin degradation	3321.66	3629.23	11.6977	11.8254
ko00361			Chlorocyclohexane and chlorobenzene degradation	713.968	698.392	9.47972	9.44789
ko00791			Atrazine degradation	101.36	374.764	6.66334	8.54984
ko03060	Genetic Information Processing	Folding, sorting and degradation	Protein export	24261.4	14442.9	14.5664	13.8181
ko04122			Sulfur relay system	16362.8	10733.6	13.9981	13.3898
ko03018			RNA degradation	10852.6	6421.9	13.4058	12.6488
ko04141			Protein processing in endoplasmic reticulum	1122.43	623.676	10.1324	9.28465
ko03050			Proteasome	49.7917	17.1042	5.63783	4.09628
ko03430		Replication and repair	Mismatch repair	23639.5	14285.1	14.5289	13.8022
ko03440			Homologous recombination	22639.1	13445.1	14.4665	13.7148
ko03030			DNA replication	18665.7	11158.6	14.1881	13.4459
ko03410			Base excision repair	16016.9	9365.32	13.9673	13.1931
ko03420			Nucleotide excision repair	11436.4	6530.37	13.4813	12.6729
ko03450			Non-homologous end-joining	378.018	167.125	8.56231	7.38478
ko00970		Translation/Transcription	Aminoacyl-tRNA biosynthesis	24194.7	14024.4	14.5624	13.7757
ko03020			RNA polymerase	16101.2	8899.98	13.9749	13.1196
ko03022			Basal transcription factors	95.4615	31.7692	6.57685	4.98956
ko03040			Spliceosome	5.7667	5.9267	2.52775	2.56723
ko03010			Ribosome	23857.5	13813.7	14.5422	13.7538
ko03013			RNA transport	1016.33	632.999	9.98915	9.30606
ko03008			Ribosome biogenesis in eukaryotes	959.042	563.066	9.90545	9.13716
ko03015			mRNA surveillance pathway	46.6481	11.0926	5.54375	3.47153
ko03070	Environmental Information Processing	Membrane transport	Bacterial secretion system	12709.6	8961.36	13.6336	13.1295
ko02010			ABC transporters	10328.6	7184.91	13.3344	12.8108
ko02060			Phosphotransferase system (PTS)	3420.98	3742.76	11.7402	11.8699
ko02020		Signal transduction	Two-component system	6336.18	4967.5	12.6294	12.2783
ko04112	Cellular Processes	Cell growth and death	Cell cycle - Caulobacter	25412.5	14838.5	14.6333	13.8571
ko04210			Apoptosis	844.874	508.362	9.72259	8.98971
ko02030		Cell motility	Bacterial chemotaxis	7316.88	5591.92	12.837	12.4491
ko02040			Flagellar assembly	4067.59	4390.14	11.99	12.1001
ko05111		Cellular community - prokaryotes	Biofilm formation - Vibrio cholerae	2314.16	1717.91	11.1763	10.7464
ko04146		Transport and catabolism	Peroxisome	6274.45	3601.06	12.6153	11.8142
ko04144			Endocytosis	0	0.1084	Not detected	-3.20556
ko04626	Organismal Systems	Environmental adaptation	Plant-pathogen interaction	3002.86	1840.2	11.5521	10.8456
ko04910		Endocrine system	Insulin signaling pathway	2037.98	1198.58	10.9929	10.2271
ko04621		Immune system	NOD-like receptor signaling pathway	2006.45	1127.89	10.9704	10.1394
ko04974		Digestive system	Protein digestion and absorption	1778.29	939.37	10.7963	9.87555
ko05410	Human Diseases	Cardiovascular disease	Hypertrophic cardiomyopathy (HCM)	4.5118	9.4079	2.1737	3.23387
ko00312		Drug resistance: antimicrobial	beta-Lactam resistance	1469.67	1272.38	10.5213	10.3133
ko05120		Infectious disease: bacterial	Epithelial cell signaling in Helicobacter pylori infection	2382.02	1433.16	11.218	10.485
ko05100			Bacterial invasion of epithelial cells	173.792	328.643	7.44122	8.36038
ko05150			Staphylococcus aureus infection	118.742	119.496	6.89169	6.90081
ko05130			Pathogenic Escherichia coli infection	87.8574	161.594	6.45709	7.33623
ko05131			Shigellosis	86.1661	164.642	6.42905	7.36319
ko05143		Infectious disease: parasitic	African trypanosomiasis	82.0211	156.544	6.35792	7.29042
ko05146			Amoebiasis	70.1069	63.8974	6.13148	5.99769
ko05012		Neurodegenerative disease	Parkinson disease	14.7193	37.3158	3.87964	5.22171

## Sheet: Cytokine levels in apical media
Cytokine levels measured in apical media.
Average and standard deviation plotted in Supplemental Fig 2.
Units: [pg/ml]
	+DC															-DC
	GIFU			GIFU-S			pGIFU			pGIFU-S			Control			GIFU			GIFU-S			pGIFU			pGIFU-S			Control
il1b	3.34741	2.91268	3.39089	3.11979	3.81307	3.20645	2.41594	2.37934	3.07483	3.46037	3.46037	3.68802	2.62871	2.822	2.24213	3.03108	3.1356	3.1356	2.57502	2.94288	3.77056	3.24488	2.75323	3.29404	2.86142	2.86142	2.95084	1.8352	1.70864	1.77192
il1ra	59.7752	105.987	79.3815	45.8869	125.138	70.4985	51.7597	42.2424	61.4601	7.92242	11.2007	9.19729	22.344	41.982	16.1975	34.5438	93.6498	66.7882	31.9119	67.5943	102.633	51.8197	39.8235	66.8642	5.81226	4.64981	5.00748	32.5907	33.1602	32.211
il2	9.95529	6.7383	7.91207	13.7791	10.9193	13.5191	10.4691	8.01653	6.3693	11.3828	8.78751	9.19729	10.3602	7.7315	8.50464	13.7966	10.5043	9.72035	14.3925	10.8979	11.8635	11.9962	9.14466	5.99811	12.787	8.94193	9.88084	9.87212	6.89783	4.99934
il4	8.56416	10.3466	9.65098	8.88273	11.8725	13.8657	6.29609	6.22288	11.0914	6.10117	5.28161	6.37436	6.03057	7.49955	4.79353	3.76272	3.6582	3.55368	3.49467	4.50628	4.92013	3.73653	3.6382	3.83486	3.97916	3.30852	3.93445	1.96177	1.96177	1.96177
il5	1.56502	1.30419	1.39113	1.81988	1.55989	1.55989	1.61063	1.46421	1.391	1.54806	1.63912	1.54806	1.15972	1.31435	1.15972	1.67232	1.67232	1.8291	1.51742	1.5634	1.5634	1.6716	1.57327	1.6716	1.25187	1.43071	1.25187	1.26566	0.949242	0.917601
il6	10.199	10.8364	8.1956	54.8345	52.7847	57.0444	7.01952	7.53949	10.6593	40.082	49.6026	49.8199	6.03057	7.15163	5.60533	38.0453	33.4464	39.0904	6.89737	7.21925	6.66746	53.1963	55.0646	28.3189	8.7631	8.58426	10.8197	2.97429	4.30323	3.03758
il7	3.13005	3.0431	3.13005	2.94647	3.55309	3.20645	2.8552	2.8186	2.74539	3.14165	3.64249	3.55143	2.51274	2.55139	2.62871	3.76272	4.23306	3.76272	2.94288	3.17279	3.35672	3.58903	3.73653	3.53987	2.772	3.04026	3.17439	1.64535	2.08833	1.8352
il8	85.9024	81.7291	82.8593	101.003	95.3268	82.3277	69.1106	77.6762	87.1203	135.97	157.538	142.87	114.503	108.357	127.028	42.7486	89.1555	94.1724	77.0667	87.2748	103.645	115.685	116.914	94.6914	17.7497	116.335	110.522	47.1141	80.559	62.3969
il9	18.6064	17.3022	16.085	16.4222	15.079	14.9923	18.449	16.1063	14.8617	15.8448	16.027	17.575	12.9116	10.0509	9.12316	19.0226	16.6187	16.2528	15.726	14.0247	15.0363	22.9108	20.1576	15.7327	15.5143	12.6081	14.7095	10.3784	8.70139	7.30917
il10	14.433	13.1723	14.433	21.3086	22.8111	22.3103	13.6903	13.0314	11.3476	16.4655	15.4256	15.2523	12.8343	12.6797	13.4915	16.8277	16.1483	14.0057	13.151	14.8064	21.2439	19.2234	19.8626	13.6678	22.6231	15.8272	21.9972	11.7073	10.6948	11.7073
il12	27.4749	26.6054	27.9965	28.1214	34.8376	28.9447	23.7934	22.9148	23.9032	45.258	45.258	50.3574	23.929	26.3644	23.3491	26.2345	35.7458	29.5269	26.4859	28.923	38.6253	31.6621	29.9905	29.5972	41.9824	38.0926	49.5383	24.617	21.263	20.2505
il13	2.69532	2.39101	2.86921	2.68648	3.46643	2.51316	2.63557	2.45255	2.41594	2.36762	2.82293	2.82293	2.24213	2.62871	2.01019	2.66526	2.613	3.1356	2.29912	2.94288	3.31074	2.94989	3.04822	3.04822	2.50374	2.14606	2.45903	1.64535	1.99341	1.70864
il15	11.5203	11.9116	11.1291	15.5123	11.3959	14.9057	13.3609	9.70037	7.13801	12.8398	11.0185	10.7453	10.9014	8.50464	10.5921	14.2317	14.1102	11.5495	16.4617	13.6108	12.7831	12.1437	11.1112	6.19477	15.2907	11.3115	13.2341	12.1819	8.41661	4.99934
il17	7.91207	6.52093	6.99914	10.5726	9.40269	10.7893	6.84517	6.77196	6.00325	7.64923	6.8752	6.73861	7.19029	6.26251	5.79862	10.0339	8.77967	7.52543	12.0014	11.1737	10.2081	8.948	7.07973	6.48976	8.316	6.34877	6.57232	6.35992	5.37904	4.52472
eotaxin	4.1734	3.65172	3.99951	4.59302	4.33304	4.67968	3.80694	3.36768	3.29447	4.0978	3.82462	4.27993	3.44052	2.93797	3.05394	4.1808	3.6582	3.55368	3.90851	4.32235	5.10406	3.98235	3.6382	3.44154	3.53206	3.48735	3.66619	2.46803	2.2149	2.27818
fgfb	6.69483	5.82537	7.2165	8.57942	7.45283	9.35936	6.77196	6.95498	4.75867	6.41989	6.1467	6.55648	7.84747	5.79862	7.03566	7.81075	8.67515	6.68927	9.1965	8.96659	8.32283	6.63725	7.07973	6.44059	7.77948	6.66174	6.70645	7.21424	4.65129	5.8853
b-csf	3.82562	3.65172	4.08645	5.32964	6.23958	6.02292	5.6372	5.05151	5.56399	4.05227	3.64249	3.73355	3.90441	3.71112	3.6338	3.55368	3.55368	3.44916	5.5179	5.93174	6.34558	5.65395	5.60479	4.52316	3.75561	3.30852	3.57677	2.18326	3.1325	2.56295
gm-csf	106.953	82.2748	98.0741	179.864	176.701	218.948	151.179	147.519	173.142	178.674	200.671	209.757	157.22	148.793	133.059	72.9888	74.1046	62.1894	63.2259	67.5943	60.8808	64.4059	60.3744	55.5562	67.4222	55.7977	62.5935	53.5056	38.9189	40.944
ifn-g	2.69532	2.82574	2.60837	3.89973	4.11639	3.55309	1.90347	2.19631	2.19631	3.00506	3.09612	3.41484	2.47408	2.39676	2.31945	2.3517	2.71752	2.50848	3.03484	3.49467	3.86253	2.50741	2.70406	2.75323	2.50374	2.50374	2.41432	1.64535	1.77192	1.58207
ip10	92.8581	183.195	145.721	2.85981	3.37977	3.50976	189.578	171.825	133.609	6.73861	4.37099	5.19055	2.31945	2.24213	2.39676	66.6314	104.833	83.8772	2.57502	2.39109	2.80493	117.111	89.9716	69.1257	4.47097	3.2191	4.33684	1.58207	1.70864	1.51879
mcp1	11.9116	12.1289	11.5638	12.1325	9.74934	12.7391	15.7402	13.1779	9.48074	12.2934	10.973	11.4738	10.9787	8.8139	9.819	12.7543	14.5805	12.3334	12.4613	11.1737	10.7599	19.8134	15.6344	11.4062	14.5306	10.3726	11.8034	10.7264	7.59394	7.21424
mip1a	3.47783	2.95616	3.39089	3.46643	3.20645	3.37977	3.44089	3.03823	3.22125	3.18718	3.3693	3.3693	2.62871	2.31945	2.01019	3.44916	3.44916	2.92656	3.21877	2.98886	3.26476	3.58903	3.29404	3.4907	2.99555	2.772	2.68258	2.02505	1.8352	1.8352
pdgf	7.65123	17.65	15.3025	15.079	23.7451	28.2514	11.0548	11.3476	8.82185	15.1163	16.801	25.7706	8.04076	7.11298	7.26761	11.7062	15.3122	10.5565	14.3006	17.9332	15.3582	10.2263	10.7179	11.9471	17.705	10.3279	17.1685	6.58141	6.45485	7.21424
mip1b	94.6405	108.117	101.031	10.0093	8.05945	9.44602	148.983	134.121	111.756	8.37773	6.82967	7.10286	7.88613	6.26251	6.49446	68.2515	89.7826	64.0185	10.622	8.36881	8.87462	131.663	110.817	74.1897	6.88529	5.63342	5.81226	6.04351	5.18919	4.68293
rantes	36.7781	82.7724	64.2529	8.36276	7.01952	8.66608	45.5734	38.2158	46.9278	10.1079	7.46711	8.01348	6.26251	5.10279	4.56158	22.4195	39.2472	26.13	7.44916	4.55227	4.69021	24.2383	20.8459	19.1743	6.08052	4.91806	5.00748	5.06263	3.16414	2.40475
tnfa	4.18886	3.73355	4.37099	7.59302	8.92606	7.88613	3.14804	3.00162	4.64886	6.17315	6.17315	6.17315	3.71112	3.68774	3.0926	6.42797	5.33052	4.80792	4.04646	6.34558	5.88576	3.78569	3.44154	5.85061	3.48735	3.12968	3.30852	2.40475	4.08174	2.43639
vegf	199.715	237.797	234.232	249.843	295.253	240.224	199.096	195.325	157.841	427.537	361.973	423.758	242.498	204.962	224.677	211.444	260.046	188.867	201.127	216.945	354.525	246.414	228.616	215.44	383.341	294.19	365.01	170.99	164.219	196.43
