# Supplementary material for: An in vitro intestinal model captures immunomodulatory properties of the microbiota in inflammation
Source: Gut Microbes. 2022 Mar 22;14(1):2039002. doi: 10.1080/19490976.2022.2039002 (PMC8942420; doi:10.1080/19490976.2022.2039002)
Supplement: Supplemental Material [file KGMI_A_2039002_SM4653.zip › supplementary/Supplement B.xlsx]

## Sheet: fig2a
ANOVA Summary
	Df	Sum Sq	Mean Sq	F value	Pr(>F)	Summary								Raw Data
Cells	1	37.4549	37.4549	4.65893	0.0390189	*								DNA (mg/mL)	Cells	Media
Media	4	19.2083	4.80206	0.597318	0.667367									8.82237	DC-	GIFU
Cells:Media	4	11.2693	2.81732	0.35044	0.841627									9.35598	DC-	GIFU
Residuals	30	241.181	8.03937											8.54656	DC-	GIFU
Signif. codes: 0 ‘***’ 0.001 ‘**’ 0.01 ‘*’ 0.05 ‘.’ 0.1 ‘ ’ 1														9.34393	DC-	GIFU
Main effects should not be interpreted if there is a significant interaction term.														10.3974	DC-	GIFU-S
														11.35	DC-	GIFU-S
Cell Main Effects (Tukey HSD Corrected)														11.7408	DC-	GIFU-S
Cells 1	Cells 2	Difference	95% Confidence Interval	Adjusted p Value	Significance Summary									10.3098	DC-	GIFU-S
DC+	DC-	1.94	0.1 - 3.77	0.039	*									12.1801	DC-	pGIFU
Signif. codes: 0 ‘***’ 0.001 ‘**’ 0.01 ‘*’ 0.05 ‘.’ 0.1 ‘ ’ 1														8.15965	DC-	pGIFU
														12.8844	DC-	pGIFU
														7.4509	DC-	pGIFU
														10.2722	DC-	pGIFU-S
														11.8523	DC-	pGIFU-S
														9.64487	DC-	pGIFU-S
														11.6148	DC-	pGIFU-S
														9.40665	DC-	Control
														10.7232	DC-	Control
														10.9432	DC-	Control
														8.95561	DC-	Control
														16.5642	DC+	GIFU
														10.4934	DC+	GIFU
														8.49196	DC+	GIFU
														10.456	DC+	GIFU
														5.81951	DC+	GIFU-S
														16.1703	DC+	GIFU-S
														12.2649	DC+	GIFU-S
														11.9023	DC+	GIFU-S
														10.3759	DC+	pGIFU
														20.7581	DC+	pGIFU
														8.48962	DC+	pGIFU
														15.2126	DC+	pGIFU
														13.1286	DC+	pGIFU-S
														15.8465	DC+	pGIFU-S
														13.5094	DC+	pGIFU-S
														9.25189	DC+	pGIFU-S
														8.97486	DC+	Control
														11.8318	DC+	Control
														11.9938	DC+	Control
														11.1254	DC+	Control

## Sheet: fig2b
ANOVA Summary
	Df	Sum Sq	Mean Sq	F value	Pr(>F)	Summary								Raw Data
Cells	1	352.465	352.465	4.5308	0.0459102	*								TEER (% Initial)	Cells	Media
Media	4	8115.06	2028.76	26.079	1.09081e-07	***								107.634	DC-	GIFU
Cells:Media	4	1505.16	376.291	4.83708	0.00681013	**								89.1304	DC-	GIFU
Residuals	20	1555.86	77.793											91.4286	DC-	GIFU
Signif. codes: 0 ‘***’ 0.001 ‘**’ 0.01 ‘*’ 0.05 ‘.’ 0.1 ‘ ’ 1														82.701	DC-	GIFU-S
Main effects should not be interpreted if there is a significant interaction term.														72.25	DC-	GIFU-S
														75.6	DC-	GIFU-S
Interactions (Tukey HSD Corrected)														90.9091	DC-	pGIFU
														69.3182	DC-	pGIFU
Interaction Effects of Cells														82.0988	DC-	pGIFU
Cells 1	Media 1	Cells 2	Media 2	Difference	95% Confidence Interval	Adjusted p Value	Significance Summary							87.9281	DC-	pGIFU-S
DC+	GIFU	DC-	GIFU	28.41	2.9 - 53.91	0.022	*							72.5258	DC-	pGIFU-S
DC+	GIFU-S	DC-	GIFU-S	-8.91	-34.42 - 16.59	0.96								70.0515	DC-	pGIFU-S
DC+	pGIFU	DC-	pGIFU	12.37	-13.13 - 37.88	0.77								91.1696	DC-	Control
DC+	pGIFU-S	DC-	pGIFU-S	-8.69	-34.2 - 16.81	0.96								102.681	DC-	Control
DC+	Control	DC-	Control	11.11	-14.4 - 36.61	0.86								112.806	DC-	Control
Signif. codes: 0 ‘***’ 0.001 ‘**’ 0.01 ‘*’ 0.05 ‘.’ 0.1 ‘ ’ 1														136.066	DC+	GIFU
														117.647	DC+	GIFU
Interaction Effects of Media														119.697	DC+	GIFU
Cells 1	Media 1	Cells 2	Media 2	Difference	95% Confidence Interval	Adjusted p Value	Significance Summary							67.8261	DC+	GIFU-S
DC-	GIFU-S	DC-	GIFU	-19.21	-44.72 - 6.29	0.25								68.8157	DC+	GIFU-S
DC-	pGIFU	DC-	GIFU	-15.29	-40.79 - 10.21	0.53								67.1644	DC+	GIFU-S
DC-	pGIFU	DC-	GIFU-S	3.93	-21.58 - 29.43	1								104.762	DC+	pGIFU
DC-	pGIFU-S	DC-	GIFU	-19.23	-44.73 - 6.27	0.25								86.7347	DC+	pGIFU
DC-	pGIFU-S	DC-	GIFU-S	-0.02	-25.52 - 25.49	1								87.9518	DC+	pGIFU
DC-	pGIFU-S	DC-	pGIFU	-3.94	-29.44 - 21.56	1								73.8876	DC+	pGIFU-S
DC-	Control	DC-	GIFU	6.15	-19.35 - 31.66	1								63.6593	DC+	pGIFU-S
DC-	Control	DC-	GIFU-S	25.37	-0.13 - 50.87	0.052								66.875	DC+	pGIFU-S
DC-	Control	DC-	pGIFU	21.44	-4.06 - 46.95	0.15								123.914	DC+	Control
DC-	Control	DC-	pGIFU-S	25.38	-0.12 - 50.89	0.052								106.208	DC+	Control
DC+	GIFU-S	DC+	GIFU	-56.53	-82.04 - -31.03	5.8e-06	***							109.854	DC+	Control
DC+	pGIFU	DC+	GIFU	-31.32	-56.82 - -5.82	0.0091	**
DC+	pGIFU	DC+	GIFU-S	25.21	-0.29 - 50.72	0.054
DC+	pGIFU-S	DC+	GIFU	-56.33	-81.83 - -30.83	6.1e-06	***
DC+	pGIFU-S	DC+	GIFU-S	0.21	-25.3 - 25.71	1
DC+	pGIFU-S	DC+	pGIFU	-25.01	-50.51 - 0.49	0.057
DC+	Control	DC+	GIFU	-11.14	-36.65 - 14.36	0.86
DC+	Control	DC+	GIFU-S	45.39	19.89 - 70.89	0.00013	***
DC+	Control	DC+	pGIFU	20.18	-5.33 - 45.68	0.2
DC+	Control	DC+	pGIFU-S	45.18	19.68 - 70.69	0.00014	***
Signif. codes: 0 ‘***’ 0.001 ‘**’ 0.01 ‘*’ 0.05 ‘.’ 0.1 ‘ ’ 1
Multifactor Interaction Effects
Cells 1	Media 1	Cells 2	Media 2	Difference	95% Confidence Interval	Adjusted p Value	Significance Summary
DC-	GIFU-S	DC+	GIFU	-47.62	-73.12 - -22.12	6.9e-05	***
DC-	pGIFU	DC+	GIFU	-43.69	-69.2 - -18.19	0.00022	***
DC-	pGIFU	DC+	GIFU-S	12.84	-12.66 - 38.34	0.74
DC-	pGIFU-S	DC+	GIFU	-47.63	-73.14 - -22.13	6.9e-05	***
DC-	pGIFU-S	DC+	GIFU-S	8.9	-16.6 - 34.4	0.96
DC-	pGIFU-S	DC+	pGIFU	-16.31	-41.82 - 9.19	0.45
DC-	Control	DC+	GIFU	-22.25	-47.75 - 3.25	0.12
DC-	Control	DC+	GIFU-S	34.28	8.78 - 59.78	0.0037	**
DC-	Control	DC+	pGIFU	9.07	-16.43 - 34.57	0.95
DC-	Control	DC+	pGIFU-S	34.08	8.58 - 59.58	0.0039	**
DC+	GIFU-S	DC-	GIFU	-28.13	-53.63 - -2.63	0.023	*
DC+	pGIFU	DC-	GIFU	-2.91	-28.42 - 22.59	1
DC+	pGIFU	DC-	GIFU-S	16.3	-9.2 - 41.8	0.45
DC+	pGIFU-S	DC-	GIFU	-27.92	-53.42 - -2.42	0.025	*
DC+	pGIFU-S	DC-	GIFU-S	-8.71	-34.21 - 16.79	0.96
DC+	pGIFU-S	DC-	pGIFU	-12.63	-38.14 - 12.87	0.75
DC+	Control	DC-	GIFU	17.26	-8.24 - 42.76	0.38
DC+	Control	DC-	GIFU-S	36.47	10.97 - 61.98	0.0019	**
DC+	Control	DC-	pGIFU	32.55	7.05 - 58.05	0.0062	**
DC+	Control	DC-	pGIFU-S	36.49	10.99 - 61.99	0.0019	**
Signif. codes: 0 ‘***’ 0.001 ‘**’ 0.01 ‘*’ 0.05 ‘.’ 0.1 ‘ ’ 1
Cell Main Effects (Tukey HSD Corrected)
Cells 1	Cells 2	Difference	95% Confidence Interval	Adjusted p Value	Significance Summary
DC+	DC-	6.86	0.14 - 13.57	0.046	*
Signif. codes: 0 ‘***’ 0.001 ‘**’ 0.01 ‘*’ 0.05 ‘.’ 0.1 ‘ ’ 1
Media Main Effects (Tukey HSD Corrected)
Media 1	Media 2	Difference	95% Confidence Interval	Adjusted p Value	Significance Summary
GIFU-S	GIFU	-37.87	-53.11 - -22.64	3.2e-06	***
pGIFU	GIFU	-23.3	-38.54 - -8.07	0.0015	**
pGIFU-S	GIFU	-37.78	-53.02 - -22.54	3.3e-06	***
Control	GIFU	-2.49	-17.73 - 12.74	0.99
pGIFU	GIFU-S	14.57	-0.67 - 29.81	0.065
pGIFU-S	GIFU-S	0.1	-15.14 - 15.33	1
Control	GIFU-S	35.38	20.14 - 50.62	8.7e-06	***
pGIFU-S	pGIFU	-14.47	-29.71 - 0.76	0.068
Control	pGIFU	20.81	5.57 - 36.05	0.0046	**
Control	pGIFU-S	35.28	20.05 - 50.52	9e-06	***
Signif. codes: 0 ‘***’ 0.001 ‘**’ 0.01 ‘*’ 0.05 ‘.’ 0.1 ‘ ’ 1

## Sheet: fig4a
ANOVA Summary
	Df	Sum Sq	Mean Sq	F value	Pr(>F)	Summary								Raw Data
Cells	1	0.0137662	0.0137662	0.737648	0.400592									Normalized Intracellular Mucin (ug/mg DNA)	Intracellular Mucin (ug/mL)	DNA (mg/mL)	Cells	Media
Media	4	0.271979	0.0679948	3.64343	0.0218835	*								0.36718	3.23939	8.82237	DC-	GIFU
Cells:Media	4	0.0822931	0.0205733	1.1024	0.382702									0.36891	3.45152	9.35598	DC-	GIFU
Residuals	20	0.373246	0.0186623											0.39213	3.35136	8.54656	DC-	GIFU
Signif. codes: 0 ‘***’ 0.001 ‘**’ 0.01 ‘*’ 0.05 ‘.’ 0.1 ‘ ’ 1														0.381506	3.96667	10.3974	DC-	GIFU-S
Main effects should not be interpreted if there is a significant interaction term.														0.381524	4.3303	11.35	DC-	GIFU-S
														0.3511	4.1222	11.7408	DC-	GIFU-S
Media Main Effects (Tukey HSD Corrected)														0.343083	4.17879	12.1801	DC-	pGIFU
Media 1	Media 2	Difference	95% Confidence Interval	Adjusted p Value	Significance Summary									0.526983	4.3	8.15965	DC-	pGIFU
GIFU-S	GIFU	0.11	-0.13 - 0.34	0.66										0.328327	4.23028	12.8844	DC-	pGIFU
pGIFU	GIFU	0	-0.23 - 0.24	1										0.527754	5.42121	10.2722	DC-	pGIFU-S
pGIFU-S	GIFU	0.1	-0.14 - 0.33	0.73										0.429275	5.08788	11.8523	DC-	pGIFU-S
Control	GIFU	-0.16	-0.39 - 0.08	0.3										0.54332	5.24025	9.64487	DC-	pGIFU-S
pGIFU	GIFU-S	-0.11	-0.34 - 0.13	0.67										0.215515	2.02727	9.40665	DC-	Control
pGIFU-S	GIFU-S	-0.01	-0.25 - 0.23	1										0.248399	2.66364	10.7232	DC-	Control
Control	GIFU-S	-0.26	-0.5 - -0.03	0.023	*									0.254483	2.78485	10.9432	DC-	Control
pGIFU-S	pGIFU	0.1	-0.14 - 0.33	0.74										0.288866	4.78485	16.5642	DC+	GIFU
Control	pGIFU	-0.16	-0.4 - 0.08	0.29										0.392453	4.11818	10.4934	DC+	GIFU
Control	pGIFU-S	-0.26	-0.49 - -0.02	0.03	*									0.524484	4.4539	8.49196	DC+	GIFU
Signif. codes: 0 ‘***’ 0.001 ‘**’ 0.01 ‘*’ 0.05 ‘.’ 0.1 ‘ ’ 1														1.02013	5.93667	5.81951	DC+	GIFU-S
														0.359619	5.81515	16.1703	DC+	GIFU-S
														0.481792	5.90913	12.2649	DC+	GIFU-S
														0.458231	4.75455	10.3759	DC+	pGIFU
														0.183791	3.81515	20.7581	DC+	pGIFU
														0.503431	4.27394	8.48962	DC+	pGIFU
														0.491385	6.45121	13.1286	DC+	pGIFU-S
														0.440876	6.98636	15.8465	DC+	pGIFU-S
														0.487022	6.57936	13.5094	DC+	pGIFU-S
														0.256272	2.3	8.97486	DC+	Control
														0.181585	2.14848	11.8318	DC+	Control
														0.23219	2.78485	11.9938	DC+	Control

## Sheet: fig4b
ANOVA Summary
	Df	Sum Sq	Mean Sq	F value	Pr(>F)	Summary								Raw Data
Cells	1	0.00810045	0.00810045	1.36189	0.255704									Normalized Secreted Mucin (ug/mg DNA)	Secreted Mucin (ug/mL)	DNA (mg/mL)	Cells	Media
Media	4	0.0670191	0.0167548	2.8169	0.0499889	*								0.119393	1.05333	8.82237	DC-	GIFU
Cells:Media	4	0.0188848	0.00472121	0.793755	0.541861									0.276472	2.58667	9.35598	DC-	GIFU
Residuals	22	0.130855	0.00594794											0.290955	2.48667	8.54656	DC-	GIFU
Signif. codes: 0 ‘***’ 0.001 ‘**’ 0.01 ‘*’ 0.05 ‘.’ 0.1 ‘ ’ 1														0.175044	1.82	10.3974	DC-	GIFU-S
Main effects should not be interpreted if there is a significant interaction term.														0.274889	3.12	11.35	DC-	GIFU-S
														0.231671	2.72	11.7408	DC-	GIFU-S
Media Main Effects (Tukey HSD Corrected)														0.195948	2.38667	12.1801	DC-	pGIFU
Media 1	Media 2	Difference	95% Confidence Interval	Adjusted p Value	Significance Summary									0.267985	2.18667	8.15965	DC-	pGIFU
GIFU-S	GIFU	-0.01	-0.14 - 0.12	1										0.224044	2.88667	12.8844	DC-	pGIFU
pGIFU	GIFU	0	-0.13 - 0.13	1										0.235587	2.42	10.2722	DC-	pGIFU-S
pGIFU-S	GIFU	-0.08	-0.21 - 0.05	0.42										0.204181	2.42	11.8523	DC-	pGIFU-S
Control	GIFU	-0.11	-0.23 - 0.02	0.12										0.205982	1.98667	9.64487	DC-	pGIFU-S
pGIFU	GIFU-S	0.01	-0.12 - 0.14	1										0.168604	1.586	9.40665	DC-	Control
pGIFU-S	GIFU-S	-0.07	-0.2 - 0.06	0.56										0.1604	1.72	10.7232	DC-	Control
Control	GIFU-S	-0.1	-0.22 - 0.03	0.19										0.1601	1.752	10.9432	DC-	Control
pGIFU-S	pGIFU	-0.08	-0.21 - 0.06	0.44										0.147394	1.32	8.95561	DC-	Control
Control	pGIFU	-0.1	-0.23 - 0.02	0.12										0.19681	3.26	16.5642	DC+	GIFU
Control	pGIFU-S	-0.03	-0.15 - 0.1	0.96										0.341801	3.58667	10.4934	DC+	GIFU
Signif. codes: 0 ‘***’ 0.001 ‘**’ 0.01 ‘*’ 0.05 ‘.’ 0.1 ‘ ’ 1														0.383107	3.25333	8.49196	DC+	GIFU
														0.415843	2.42	5.81951	DC+	GIFU-S
														0.137289	2.22	16.1703	DC+	GIFU-S
														0.30874	3.78667	12.2649	DC+	GIFU-S
														0.332824	3.45333	10.3759	DC+	pGIFU
														0.164755	3.42	20.7581	DC+	pGIFU
														0.414624	3.52	8.48962	DC+	pGIFU
														0.0878487	1.15333	13.1286	DC+	pGIFU-S
														0.161129	2.55333	15.8465	DC+	pGIFU-S
														0.243288	3.28667	13.5094	DC+	pGIFU-S
														0.191647	1.72	8.97486	DC+	Control
														0.160584	1.9	11.8318	DC+	Control
														0.160082	1.92	11.9938	DC+	Control
														0.14741	1.64	11.1254	DC+	Control

## Sheet: supplementalfig3
The sheets following this one correspond to each measured cytokine presented in Supplemental Fig 3.

## Sheet: Eotaxin
ANOVA Summary
	Df	Sum Sq	Mean Sq	F value	Pr(>F)	Summary								Raw Data
Cells	1	0.559736	0.559736	6.33097	0.0205134	*								Concentration (pg/mL)	Cytokine	Cells	Media
Media	4	9.69072	2.42268	27.402	7.2398e-08	***								4.1808	Eotaxin	DC-	GIFU
Cells:Media	4	0.943507	0.235877	2.66791	0.0622502									3.6582	Eotaxin	DC-	GIFU
Residuals	20	1.76825	0.0884124											3.55368	Eotaxin	DC-	GIFU
Signif. codes: 0 ‘***’ 0.001 ‘**’ 0.01 ‘*’ 0.05 ‘.’ 0.1 ‘ ’ 1														3.90851	Eotaxin	DC-	GIFU-S
Main effects should not be interpreted if there is a significant interaction term.														4.32235	Eotaxin	DC-	GIFU-S
														5.10406	Eotaxin	DC-	GIFU-S
Cell Main Effects (Tukey HSD Corrected)														3.98235	Eotaxin	DC-	pGIFU
Cells 1	Cells 2	Difference	95% Confidence Interval	Adjusted p Value	Significance Summary									3.6382	Eotaxin	DC-	pGIFU
DC+	DC-	0.27	0.05 - 0.5	0.021	*									3.44154	Eotaxin	DC-	pGIFU
Signif. codes: 0 ‘***’ 0.001 ‘**’ 0.01 ‘*’ 0.05 ‘.’ 0.1 ‘ ’ 1														3.53206	Eotaxin	DC-	pGIFU-S
														3.48735	Eotaxin	DC-	pGIFU-S
Media Main Effects (Tukey HSD Corrected)														3.66619	Eotaxin	DC-	pGIFU-S
Media 1	Media 2	Difference	95% Confidence Interval	Adjusted p Value	Significance Summary									2.46803	Eotaxin	DC-	Control
GIFU-S	GIFU	0.62	0.11 - 1.13	0.013	*									2.2149	Eotaxin	DC-	Control
pGIFU	GIFU	-0.28	-0.79 - 0.23	0.49										2.27818	Eotaxin	DC-	Control
pGIFU-S	GIFU	-0.05	-0.57 - 0.46	1										4.1734	Eotaxin	DC+	GIFU
Control	GIFU	-1.14	-1.65 - -0.62	1.7e-05	***									3.65172	Eotaxin	DC+	GIFU
pGIFU	GIFU-S	-0.9	-1.42 - -0.39	0.00034	***									3.99951	Eotaxin	DC+	GIFU
pGIFU-S	GIFU-S	-0.68	-1.19 - -0.16	0.0065	**									4.59302	Eotaxin	DC+	GIFU-S
Control	GIFU-S	-1.76	-2.27 - -1.24	2e-08	***									4.33304	Eotaxin	DC+	GIFU-S
pGIFU-S	pGIFU	0.23	-0.29 - 0.74	0.68										4.67968	Eotaxin	DC+	GIFU-S
Control	pGIFU	-0.86	-1.37 - -0.34	0.00061	***									3.80694	Eotaxin	DC+	pGIFU
Control	pGIFU-S	-1.08	-1.6 - -0.57	3.3e-05	***									3.36768	Eotaxin	DC+	pGIFU
Signif. codes: 0 ‘***’ 0.001 ‘**’ 0.01 ‘*’ 0.05 ‘.’ 0.1 ‘ ’ 1														3.29447	Eotaxin	DC+	pGIFU
														4.0978	Eotaxin	DC+	pGIFU-S
														3.82462	Eotaxin	DC+	pGIFU-S
														4.27993	Eotaxin	DC+	pGIFU-S
														3.44052	Eotaxin	DC+	Control
														2.93797	Eotaxin	DC+	Control
														3.05394	Eotaxin	DC+	Control

## Sheet: FGF-β
ANOVA Summary
	Df	Sum Sq	Mean Sq	F value	Pr(>F)	Summary								Raw Data
Cells	1	0.935782	0.935782	1.27268	0.272617									Concentration (pg/mL)	Cytokine	Cells	Media
Media	4	20.7449	5.18623	7.05336	0.00103377	**								7.81075	FGF-β	DC-	GIFU
Cells:Media	4	3.81512	0.953781	1.29716	0.304764									8.67515	FGF-β	DC-	GIFU
Residuals	20	14.7057	0.735286											6.68927	FGF-β	DC-	GIFU
Signif. codes: 0 ‘***’ 0.001 ‘**’ 0.01 ‘*’ 0.05 ‘.’ 0.1 ‘ ’ 1														9.1965	FGF-β	DC-	GIFU-S
Main effects should not be interpreted if there is a significant interaction term.														8.96659	FGF-β	DC-	GIFU-S
														8.32283	FGF-β	DC-	GIFU-S
Media Main Effects (Tukey HSD Corrected)														6.63725	FGF-β	DC-	pGIFU
Media 1	Media 2	Difference	95% Confidence Interval	Adjusted p Value	Significance Summary									7.07973	FGF-β	DC-	pGIFU
GIFU-S	GIFU	1.49	0.01 - 2.98	0.047	*									6.44059	FGF-β	DC-	pGIFU
pGIFU	GIFU	-0.71	-2.19 - 0.77	0.61										7.77948	FGF-β	DC-	pGIFU-S
pGIFU-S	GIFU	-0.44	-1.92 - 1.04	0.9										6.66174	FGF-β	DC-	pGIFU-S
Control	GIFU	-0.75	-2.23 - 0.73	0.57										6.70645	FGF-β	DC-	pGIFU-S
pGIFU	GIFU-S	-2.21	-3.69 - -0.72	0.002	**									7.21424	FGF-β	DC-	Control
pGIFU-S	GIFU-S	-1.93	-3.42 - -0.45	0.0069	**									4.65129	FGF-β	DC-	Control
Control	GIFU-S	-2.24	-3.72 - -0.76	0.0017	**									5.8853	FGF-β	DC-	Control
pGIFU-S	pGIFU	0.27	-1.21 - 1.75	0.98										6.69483	FGF-β	DC+	GIFU
Control	pGIFU	-0.04	-1.52 - 1.45	1										5.82537	FGF-β	DC+	GIFU
Control	pGIFU-S	-0.31	-1.79 - 1.18	0.97										7.2165	FGF-β	DC+	GIFU
Signif. codes: 0 ‘***’ 0.001 ‘**’ 0.01 ‘*’ 0.05 ‘.’ 0.1 ‘ ’ 1														8.57942	FGF-β	DC+	GIFU-S
														7.45283	FGF-β	DC+	GIFU-S
														9.35936	FGF-β	DC+	GIFU-S
														6.77196	FGF-β	DC+	pGIFU
														6.95498	FGF-β	DC+	pGIFU
														4.75867	FGF-β	DC+	pGIFU
														6.41989	FGF-β	DC+	pGIFU-S
														6.1467	FGF-β	DC+	pGIFU-S
														6.55648	FGF-β	DC+	pGIFU-S
														7.84747	FGF-β	DC+	Control
														5.79862	FGF-β	DC+	Control
														7.03566	FGF-β	DC+	Control

## Sheet: G-CSF
ANOVA Summary
	Df	Sum Sq	Mean Sq	F value	Pr(>F)	Summary								Raw Data
Cells	1	0.983918	0.983918	7.5472	0.0124222	*								Concentration (pg/mL)	Cytokine	Cells	Media
Media	4	33.6928	8.42319	64.6106	3.7585e-11	***								3.55368	G-CSF	DC-	GIFU
Cells:Media	4	1.22584	0.306461	2.35072	0.0890095									3.55368	G-CSF	DC-	GIFU
Residuals	20	2.60737	0.130369											3.44916	G-CSF	DC-	GIFU
Signif. codes: 0 ‘***’ 0.001 ‘**’ 0.01 ‘*’ 0.05 ‘.’ 0.1 ‘ ’ 1														5.5179	G-CSF	DC-	GIFU-S
Main effects should not be interpreted if there is a significant interaction term.														5.93174	G-CSF	DC-	GIFU-S
														6.34558	G-CSF	DC-	GIFU-S
Cell Main Effects (Tukey HSD Corrected)														5.65395	G-CSF	DC-	pGIFU
Cells 1	Cells 2	Difference	95% Confidence Interval	Adjusted p Value	Significance Summary									5.60479	G-CSF	DC-	pGIFU
DC+	DC-	0.36	0.09 - 0.64	0.012	*									4.52316	G-CSF	DC-	pGIFU
Signif. codes: 0 ‘***’ 0.001 ‘**’ 0.01 ‘*’ 0.05 ‘.’ 0.1 ‘ ’ 1														3.75561	G-CSF	DC-	pGIFU-S
														3.30852	G-CSF	DC-	pGIFU-S
Media Main Effects (Tukey HSD Corrected)														3.57677	G-CSF	DC-	pGIFU-S
Media 1	Media 2	Difference	95% Confidence Interval	Adjusted p Value	Significance Summary									2.18326	G-CSF	DC-	Control
GIFU-S	GIFU	2.21	1.59 - 2.83	1.1e-08	***									3.1325	G-CSF	DC-	Control
pGIFU	GIFU	1.65	1.03 - 2.28	1.2e-06	***									2.56295	G-CSF	DC-	Control
pGIFU-S	GIFU	-0.01	-0.63 - 0.62	1										3.82562	G-CSF	DC+	GIFU
Control	GIFU	-0.5	-1.12 - 0.13	0.16										3.65172	G-CSF	DC+	GIFU
pGIFU	GIFU-S	-0.56	-1.18 - 0.07	0.093										4.08645	G-CSF	DC+	GIFU
pGIFU-S	GIFU-S	-2.22	-2.84 - -1.6	1e-08	***									5.32964	G-CSF	DC+	GIFU-S
Control	GIFU-S	-2.71	-3.33 - -2.09	3.1e-10	***									6.23958	G-CSF	DC+	GIFU-S
pGIFU-S	pGIFU	-1.66	-2.28 - -1.04	1.1e-06	***									6.02292	G-CSF	DC+	GIFU-S
Control	pGIFU	-2.15	-2.77 - -1.53	1.7e-08	***									5.6372	G-CSF	DC+	pGIFU
Control	pGIFU-S	-0.49	-1.11 - 0.13	0.17										5.05151	G-CSF	DC+	pGIFU
Signif. codes: 0 ‘***’ 0.001 ‘**’ 0.01 ‘*’ 0.05 ‘.’ 0.1 ‘ ’ 1														5.56399	G-CSF	DC+	pGIFU
														4.05227	G-CSF	DC+	pGIFU-S
														3.64249	G-CSF	DC+	pGIFU-S
														3.73355	G-CSF	DC+	pGIFU-S
														3.90441	G-CSF	DC+	Control
														3.71112	G-CSF	DC+	Control
														3.6338	G-CSF	DC+	Control

## Sheet: GM-CSF
ANOVA Summary
	Df	Sum Sq	Mean Sq	F value	Pr(>F)	Summary								Raw Data
Cells	1	71280	71280	481.965	1.80957e-15	***								Concentration (pg/mL)	Cytokine	Cells	Media
Media	4	9810.7	2452.67	16.584	3.8644e-06	***								72.9888	GM-CSF	DC-	GIFU
Cells:Media	4	11131.6	2782.9	18.8168	1.48009e-06	***								74.1046	GM-CSF	DC-	GIFU
Residuals	20	2957.89	147.894											62.1894	GM-CSF	DC-	GIFU
Signif. codes: 0 ‘***’ 0.001 ‘**’ 0.01 ‘*’ 0.05 ‘.’ 0.1 ‘ ’ 1														63.2259	GM-CSF	DC-	GIFU-S
Main effects should not be interpreted if there is a significant interaction term.														67.5943	GM-CSF	DC-	GIFU-S
														60.8808	GM-CSF	DC-	GIFU-S
Interactions (Tukey HSD Corrected)														64.4059	GM-CSF	DC-	pGIFU
														60.3744	GM-CSF	DC-	pGIFU
Interaction Effects of Cells														55.5562	GM-CSF	DC-	pGIFU
Cells 1	Media 1	Cells 2	Media 2	Difference	95% Confidence Interval	Adjusted p Value	Significance Summary							67.4222	GM-CSF	DC-	pGIFU-S
DC+	GIFU	DC-	GIFU	26.01	-9.16 - 61.17	0.27								55.7977	GM-CSF	DC-	pGIFU-S
DC+	GIFU-S	DC-	GIFU-S	127.94	92.78 - 163.1	1.5e-09	***							62.5935	GM-CSF	DC-	pGIFU-S
DC+	pGIFU	DC-	pGIFU	97.17	62.01 - 132.33	1.7e-07	***							53.5056	GM-CSF	DC-	Control
DC+	pGIFU-S	DC-	pGIFU-S	134.43	99.27 - 169.59	6.2e-10	***							38.9189	GM-CSF	DC-	Control
DC+	Control	DC-	Control	101.9	66.74 - 137.06	7.9e-08	***							40.944	GM-CSF	DC-	Control
Signif. codes: 0 ‘***’ 0.001 ‘**’ 0.01 ‘*’ 0.05 ‘.’ 0.1 ‘ ’ 1														106.953	GM-CSF	DC+	GIFU
														82.2748	GM-CSF	DC+	GIFU
Interaction Effects of Media														98.0741	GM-CSF	DC+	GIFU
Cells 1	Media 1	Cells 2	Media 2	Difference	95% Confidence Interval	Adjusted p Value	Significance Summary							179.864	GM-CSF	DC+	GIFU-S
DC-	GIFU-S	DC-	GIFU	-5.86	-41.02 - 29.3	1								176.701	GM-CSF	DC+	GIFU-S
DC-	pGIFU	DC-	GIFU	-9.65	-44.81 - 25.51	0.99								218.948	GM-CSF	DC+	GIFU-S
DC-	pGIFU	DC-	GIFU-S	-3.79	-38.95 - 31.37	1								151.179	GM-CSF	DC+	pGIFU
DC-	pGIFU-S	DC-	GIFU	-7.82	-42.98 - 27.34	1								147.519	GM-CSF	DC+	pGIFU
DC-	pGIFU-S	DC-	GIFU-S	-1.96	-37.12 - 33.2	1								173.142	GM-CSF	DC+	pGIFU
DC-	pGIFU-S	DC-	pGIFU	1.83	-33.34 - 36.99	1								178.674	GM-CSF	DC+	pGIFU-S
DC-	Control	DC-	GIFU	-25.3	-60.47 - 9.86	0.3								200.671	GM-CSF	DC+	pGIFU-S
DC-	Control	DC-	GIFU-S	-19.44	-54.61 - 15.72	0.63								209.757	GM-CSF	DC+	pGIFU-S
DC-	Control	DC-	pGIFU	-15.66	-50.82 - 19.51	0.84								157.22	GM-CSF	DC+	Control
DC-	Control	DC-	pGIFU-S	-17.48	-52.64 - 17.68	0.75								148.793	GM-CSF	DC+	Control
DC+	GIFU-S	DC+	GIFU	96.07	60.91 - 131.23	2.1e-07	***							133.059	GM-CSF	DC+	Control
DC+	pGIFU	DC+	GIFU	61.51	26.35 - 96.67	0.00016	***
DC+	pGIFU	DC+	GIFU-S	-34.56	-69.72 - 0.6	0.057
DC+	pGIFU-S	DC+	GIFU	100.6	65.44 - 135.76	9.8e-08	***
DC+	pGIFU-S	DC+	GIFU-S	4.53	-30.63 - 39.69	1
DC+	pGIFU-S	DC+	pGIFU	39.09	3.93 - 74.25	0.022	*
DC+	Control	DC+	GIFU	50.59	15.43 - 85.75	0.0018	**
DC+	Control	DC+	GIFU-S	-45.48	-80.64 - -10.32	0.0055	**
DC+	Control	DC+	pGIFU	-10.92	-46.08 - 24.24	0.98
DC+	Control	DC+	pGIFU-S	-50.01	-85.17 - -14.85	0.002	**
Signif. codes: 0 ‘***’ 0.001 ‘**’ 0.01 ‘*’ 0.05 ‘.’ 0.1 ‘ ’ 1
Multifactor Interaction Effects
Cells 1	Media 1	Cells 2	Media 2	Difference	95% Confidence Interval	Adjusted p Value	Significance Summary
DC-	GIFU-S	DC+	GIFU	-31.87	-67.03 - 3.29	0.096
DC-	pGIFU	DC+	GIFU	-35.65	-70.82 - -0.49	0.045	*
DC-	pGIFU	DC+	GIFU-S	-131.73	-166.89 - -96.56	8.9e-10	***
DC-	pGIFU-S	DC+	GIFU	-33.83	-68.99 - 1.33	0.065
DC-	pGIFU-S	DC+	GIFU-S	-129.9	-165.06 - -94.74	1.1e-09	***
DC-	pGIFU-S	DC+	pGIFU	-95.34	-130.5 - -60.18	2.4e-07	***
DC-	Control	DC+	GIFU	-51.31	-86.47 - -16.15	0.0015	**
DC-	Control	DC+	GIFU-S	-147.38	-182.54 - -112.22	1.2e-10	***
DC-	Control	DC+	pGIFU	-112.82	-147.99 - -77.66	1.4e-08	***
DC-	Control	DC+	pGIFU-S	-151.91	-187.07 - -116.75	6.9e-11	***
DC+	GIFU-S	DC-	GIFU	122.08	86.92 - 157.24	3.5e-09	***
DC+	pGIFU	DC-	GIFU	87.52	52.36 - 122.68	9.6e-07	***
DC+	pGIFU	DC-	GIFU-S	93.38	58.22 - 128.54	3.4e-07	***
DC+	pGIFU-S	DC-	GIFU	126.61	91.44 - 161.77	1.8e-09	***
DC+	pGIFU-S	DC-	GIFU-S	132.47	97.31 - 167.63	8e-10	***
DC+	pGIFU-S	DC-	pGIFU	136.25	101.09 - 171.42	4.8e-10	***
DC+	Control	DC-	GIFU	76.6	41.43 - 111.76	7.5e-06	***
DC+	Control	DC-	GIFU-S	82.46	47.3 - 117.62	2.4e-06	***
DC+	Control	DC-	pGIFU	86.25	51.08 - 121.41	1.2e-06	***
DC+	Control	DC-	pGIFU-S	84.42	49.26 - 119.58	1.7e-06	***
Signif. codes: 0 ‘***’ 0.001 ‘**’ 0.01 ‘*’ 0.05 ‘.’ 0.1 ‘ ’ 1
Cell Main Effects (Tukey HSD Corrected)
Cells 1	Cells 2	Difference	95% Confidence Interval	Adjusted p Value	Significance Summary
DC+	DC-	97.49	88.23 - 106.75	2.1e-14	***
Signif. codes: 0 ‘***’ 0.001 ‘**’ 0.01 ‘*’ 0.05 ‘.’ 0.1 ‘ ’ 1
Media Main Effects (Tukey HSD Corrected)
Media 1	Media 2	Difference	95% Confidence Interval	Adjusted p Value	Significance Summary
GIFU-S	GIFU	45.11	24.09 - 66.12	2.6e-05	***
pGIFU	GIFU	25.93	4.92 - 46.94	0.011	*
pGIFU-S	GIFU	46.39	25.38 - 67.4	1.8e-05	***
Control	GIFU	12.64	-8.37 - 33.65	0.4
pGIFU	GIFU-S	-19.17	-40.18 - 1.84	0.084
pGIFU-S	GIFU-S	1.28	-19.73 - 22.29	1
Control	GIFU-S	-32.46	-53.47 - -11.45	0.0014	**
pGIFU-S	pGIFU	20.46	-0.55 - 41.47	0.059
Control	pGIFU	-13.29	-34.3 - 7.72	0.35
Control	pGIFU-S	-33.75	-54.76 - -12.74	0.00091	***
Signif. codes: 0 ‘***’ 0.001 ‘**’ 0.01 ‘*’ 0.05 ‘.’ 0.1 ‘ ’ 1

## Sheet: IFNγ
ANOVA Summary
	Df	Sum Sq	Mean Sq	F value	Pr(>F)	Summary								Raw Data
Cells	1	0.62943	0.62943	15.4216	0.000834366	***								Concentration (pg/mL)	Cytokine	Cells	Media
Media	4	8.97039	2.2426	54.9456	1.65681e-10	***								2.3517	IFNγ	DC-	GIFU
Cells:Media	4	1.64729	0.411823	10.09	0.000122611	***								2.71752	IFNγ	DC-	GIFU
Residuals	20	0.816297	0.0408148											2.50848	IFNγ	DC-	GIFU
Signif. codes: 0 ‘***’ 0.001 ‘**’ 0.01 ‘*’ 0.05 ‘.’ 0.1 ‘ ’ 1														3.03484	IFNγ	DC-	GIFU-S
Main effects should not be interpreted if there is a significant interaction term.														3.49467	IFNγ	DC-	GIFU-S
														3.86253	IFNγ	DC-	GIFU-S
Interactions (Tukey HSD Corrected)														2.50741	IFNγ	DC-	pGIFU
														2.70406	IFNγ	DC-	pGIFU
Interaction Effects of Cells														2.75323	IFNγ	DC-	pGIFU
Cells 1	Media 1	Cells 2	Media 2	Difference	95% Confidence Interval	Adjusted p Value	Significance Summary							2.50374	IFNγ	DC-	pGIFU-S
DC+	GIFU	DC-	GIFU	0.18	-0.4 - 0.77	0.98								2.50374	IFNγ	DC-	pGIFU-S
DC+	GIFU-S	DC-	GIFU-S	0.39	-0.19 - 0.98	0.39								2.41432	IFNγ	DC-	pGIFU-S
DC+	pGIFU	DC-	pGIFU	-0.56	-1.14 - 0.03	0.07								1.64535	IFNγ	DC-	Control
DC+	pGIFU-S	DC-	pGIFU-S	0.7	0.11 - 1.28	0.012	*							1.77192	IFNγ	DC-	Control
DC+	Control	DC-	Control	0.73	0.15 - 1.31	0.0076	**							1.58207	IFNγ	DC-	Control
Signif. codes: 0 ‘***’ 0.001 ‘**’ 0.01 ‘*’ 0.05 ‘.’ 0.1 ‘ ’ 1														2.69532	IFNγ	DC+	GIFU
														2.82574	IFNγ	DC+	GIFU
Interaction Effects of Media														2.60837	IFNγ	DC+	GIFU
Cells 1	Media 1	Cells 2	Media 2	Difference	95% Confidence Interval	Adjusted p Value	Significance Summary							3.89973	IFNγ	DC+	GIFU-S
DC-	GIFU-S	DC-	GIFU	0.94	0.35 - 1.52	0.00049	***							4.11639	IFNγ	DC+	GIFU-S
DC-	pGIFU	DC-	GIFU	0.13	-0.46 - 0.71	1								3.55309	IFNγ	DC+	GIFU-S
DC-	pGIFU	DC-	GIFU-S	-0.81	-1.39 - -0.22	0.0027	**							1.90347	IFNγ	DC+	pGIFU
DC-	pGIFU-S	DC-	GIFU	-0.05	-0.64 - 0.53	1								2.19631	IFNγ	DC+	pGIFU
DC-	pGIFU-S	DC-	GIFU-S	-0.99	-1.57 - -0.41	0.00025	***							2.19631	IFNγ	DC+	pGIFU
DC-	pGIFU-S	DC-	pGIFU	-0.18	-0.77 - 0.4	0.98								3.00506	IFNγ	DC+	pGIFU-S
DC-	Control	DC-	GIFU	-0.86	-1.44 - -0.28	0.0014	**							3.09612	IFNγ	DC+	pGIFU-S
DC-	Control	DC-	GIFU-S	-1.8	-2.38 - -1.21	2.8e-08	***							3.41484	IFNγ	DC+	pGIFU-S
DC-	Control	DC-	pGIFU	-0.99	-1.57 - -0.4	0.00025	***							2.47408	IFNγ	DC+	Control
DC-	Control	DC-	pGIFU-S	-0.81	-1.39 - -0.22	0.0027	**							2.39676	IFNγ	DC+	Control
DC+	GIFU-S	DC+	GIFU	1.15	0.56 - 1.73	3.4e-05	***							2.31945	IFNγ	DC+	Control
DC+	pGIFU	DC+	GIFU	-0.61	-1.2 - -0.03	0.036	*
DC+	pGIFU	DC+	GIFU-S	-1.76	-2.34 - -1.17	4.2e-08	***
DC+	pGIFU-S	DC+	GIFU	0.46	-0.12 - 1.05	0.2
DC+	pGIFU-S	DC+	GIFU-S	-0.68	-1.27 - -0.1	0.014	*
DC+	pGIFU-S	DC+	pGIFU	1.07	0.49 - 1.66	8.6e-05	***
DC+	Control	DC+	GIFU	-0.31	-0.9 - 0.27	0.67
DC+	Control	DC+	GIFU-S	-1.46	-2.04 - -0.88	9e-07	***
DC+	Control	DC+	pGIFU	0.3	-0.29 - 0.88	0.72
DC+	Control	DC+	pGIFU-S	-0.78	-1.36 - -0.19	0.0042	**
Signif. codes: 0 ‘***’ 0.001 ‘**’ 0.01 ‘*’ 0.05 ‘.’ 0.1 ‘ ’ 1
Multifactor Interaction Effects
Cells 1	Media 1	Cells 2	Media 2	Difference	95% Confidence Interval	Adjusted p Value	Significance Summary
DC-	GIFU-S	DC+	GIFU	0.75	0.17 - 1.34	0.0056	**
DC-	pGIFU	DC+	GIFU	-0.05	-0.64 - 0.53	1
DC-	pGIFU	DC+	GIFU-S	-1.2	-1.79 - -0.62	1.8e-05	***
DC-	pGIFU-S	DC+	GIFU	-0.24	-0.82 - 0.35	0.9
DC-	pGIFU-S	DC+	GIFU-S	-1.38	-1.97 - -0.8	2.1e-06	***
DC-	pGIFU-S	DC+	pGIFU	0.38	-0.21 - 0.96	0.44
DC-	Control	DC+	GIFU	-1.04	-1.63 - -0.46	0.00013	***
DC-	Control	DC+	GIFU-S	-2.19	-2.77 - -1.61	8.8e-10	***
DC-	Control	DC+	pGIFU	-0.43	-1.02 - 0.15	0.27
DC-	Control	DC+	pGIFU-S	-1.51	-2.09 - -0.92	5.5e-07	***
DC+	GIFU-S	DC-	GIFU	1.33	0.75 - 1.91	3.8e-06	***
DC+	pGIFU	DC-	GIFU	-0.43	-1.01 - 0.16	0.28
DC+	pGIFU	DC-	GIFU-S	-1.37	-1.95 - -0.78	2.6e-06	***
DC+	pGIFU-S	DC-	GIFU	0.65	0.06 - 1.23	0.023	*
DC+	pGIFU-S	DC-	GIFU-S	-0.29	-0.88 - 0.29	0.75
DC+	pGIFU-S	DC-	pGIFU	0.52	-0.07 - 1.1	0.11
DC+	Control	DC-	GIFU	-0.13	-0.71 - 0.45	1
DC+	Control	DC-	GIFU-S	-1.07	-1.65 - -0.48	9.3e-05	***
DC+	Control	DC-	pGIFU	-0.26	-0.84 - 0.33	0.85
DC+	Control	DC-	pGIFU-S	-0.08	-0.66 - 0.51	1
Signif. codes: 0 ‘***’ 0.001 ‘**’ 0.01 ‘*’ 0.05 ‘.’ 0.1 ‘ ’ 1
Cell Main Effects (Tukey HSD Corrected)
Cells 1	Cells 2	Difference	95% Confidence Interval	Adjusted p Value	Significance Summary
DC+	DC-	0.29	0.14 - 0.44	0.00083	***
Signif. codes: 0 ‘***’ 0.001 ‘**’ 0.01 ‘*’ 0.05 ‘.’ 0.1 ‘ ’ 1
Media Main Effects (Tukey HSD Corrected)
Media 1	Media 2	Difference	95% Confidence Interval	Adjusted p Value	Significance Summary
GIFU-S	GIFU	1.04	0.69 - 1.39	1.9e-07	***
pGIFU	GIFU	-0.24	-0.59 - 0.11	0.27
pGIFU-S	GIFU	0.21	-0.14 - 0.55	0.42
Control	GIFU	-0.59	-0.94 - -0.24	0.00056	***
pGIFU	GIFU-S	-1.28	-1.63 - -0.93	5.8e-09	***
pGIFU-S	GIFU-S	-0.84	-1.19 - -0.49	5.4e-06	***
Control	GIFU-S	-1.63	-1.98 - -1.28	8.5e-11	***
pGIFU-S	pGIFU	0.45	0.1 - 0.8	0.0083	**
Control	pGIFU	-0.35	-0.69 - 0	0.053
Control	pGIFU-S	-0.79	-1.14 - -0.44	1.2e-05	***
Signif. codes: 0 ‘***’ 0.001 ‘**’ 0.01 ‘*’ 0.05 ‘.’ 0.1 ‘ ’ 1

[truncated: 22 more sheets: IL-10, IL-12, IL-13, IL-15, IL-17, IL-1RA, IL-1β, IL-2, IL-4, IL-5, IL-6, IL-7, IL-8, IL-9, IP-10, MCP-1, MIP-1α, MIP-1β, PDGF, RANTES …]
